# Supplementary material for: Plants' Contributions to People Shift With Glacier Extinction
Source: Plant Environ Interact. 2025 Apr 18;6(2):e70041. doi: 10.1002/pei3.70041 (PMC12006824; doi:10.1002/pei3.70041)
Supplement: Supplementary file 2 — . [file PEI3-6-e70041-s001.csv]

Article title: Plants' contributions to people shift with glacier retreat
Authors: Nora Khelidj, Simone Balestra, Marco Stefano Caccianiga, Bruno E.L. Cerabolini, Duccio Tampucci, Gianalberto Losapio.
Stage	Species	Habitat creation and maintenance	Pollination	Air quality	Climate Regulation	Water supply	Soil	Natural Hazards	Pest and Disease	Nutrient Regulation	Energy	Food	Feed	Raw Materials	Med., biochem. and gen. resources	Ornamental Resources	Scientific learning and inspiration	Physical and psychological experiences	Supporting identities
P	Artemisia genipi	0	1	1	1	1	1	0	0	1	0	1	0	0	1	1	1	1	1
P	Cerastium pedunculatum	1	1	1	1	1	1	0	-1	1	0	0	0	0	0	1	0	1	0
P	Cerastium uniflorum	1	1	1	1	1	1	0	-1	1	0	0	0	0	0	1	0	1	0
P	Geum reptans	1	1	1	1	1	1	0	1	1	0	0	0	0	1	1	0	1	0
P	Leucanthemopsis alpina	1	1	1	1	1	1	0	-1	1	0	0	0	0	1	0	0	1	0
P	Luzula spicata	1	0	1	1	1	1	0	-1	0	0	0	1	0	0	0	0	0	0
P	Oxyria digyna	0	1	1	1	1	1	0	0	1	0	1	1	0	1	0	0	0	1
P	Poa laxa	1	0	1	1	1	1	0	-1	1	0	0	1	0	1	0	0	0	0
P	Ranunculus glacialis	1	1	1	1	1	1	0	1	1	0	-1	-1	0	0	1	0	1	1
P	Salix herbacea	1	0	1	1	1	0	0	0	1	0	0	0	0	0	0	0	0	0
P	Saxifraga bryoides	1	1	1	1	1	1	0	1	0	0	0	0	0	1	0	0	1	1
P	Saxifraga oppositifolia	1	1	1	1	1	1	0	1	1	0	0	0	0	1	1	1	1	1
P	Androsace alpina	1	1	1	1	1	1	0	0	0	0	0	0	0	0	1	1	1	0
P	Arabis caerulea	1	1	1	1	1	1	0	0	1	0	0	0	0	0	0	0	0	0
P	Botrychium lunaria	1	0	1	1	1	1	0	0	1	0	0	0	0	1	0	1	1	1
P	Draba aizoides	1	1	1	1	1	1	0	0	1	0	0	0	0	1	1	1	1	0
P	Erigeron uniflorus	1	1	1	1	1	1	0	-1	1	0	0	0	0	1	0	1	1	0
P	Festuca quadriflora	1	1	1	1	1	1	0	0	0	0	0	1	0	0	0	1	0	0
P	Linaria alpina	1	0	1	1	1	1	0	0	0	0	0	0	0	1	0	1	1	0
P	Minuartia sedoides	1	1	1	1	1	1	0	0	0	0	0	0	0	1	0	0	1	0
P	Papaver rhaeticum	1	1	1	1	1	1	0	0	0	0	0	0	0	1	0	1	1	1
P	Potentilla frigida	1	1	1	1	1	1	0	0	1	0	0	0	0	1	0	1	1	0
P	Rhodiola rosea	1	1	1	1	1	1	0	-1	0	0	0	0	0	1	0	1	1	1
P	Saxifraga aizoides	1	1	1	1	1	1	0	0	1	0	0	0	0	1	0	1	1	1
P	Saxifraga paniculata	1	1	1	1	1	1	0	1	1	0	0	0	0	1	1	1	1	1
P	Silene acaulis	1	1	1	1	1	1	0	0	0	0	0	0	0	0	0	1	1	0
I	Adenostyles leucophylla	0	1	1	0	0	1	0	0	1	0	-1	-1	0	1	1	0	0	0
I	Agrostis alpina	1	0	1	0	0	1	0	0	1	0	0	1	0	0	0	0	0	0
I	Amblystegium tenax	0	0	1	0	0	1	0	0	0	0	0	0	0	0	0	0	0	0
I	Arabis alpina	1	1	1	0	0	1	0	-1	0	0	1	0	0	0	1	1	0	1
I	Dicranella subulata	0	0	1	0	0	1	0	0	0	0	0	0	0	0	0	0	0	0
I	Doronicum clusii	0	1	1	0	0	1	0	-1	1	0	0	0	0	1	1	0	1	0
I	Gnaphalium supinum	0	1	1	0	0	1	0	-1	1	0	0	0	0	0	0	0	0	0
I	Hedwigia ciliata	0	0	1	0	0	1	0	0	0	0	0	0	0	1	0	0	0	0
I	Leskea polycarpa	0	0	1	0	0	1	0	0	0	0	0	0	0	1	0	0	0	0
I	Lotus alpinus	0	1	1	0	0	1	0	0	1	0	0	1	0	1	0	0	0	0
I	Luzula alpino-pilosa	1	0	1	0	0	1	0	-1	1	0	0	1	0	0	0	0	0	0
I	Poa alpina	1	0	1	0	0	1	0	-1	1	0	0	1	0	0	0	1	0	0
I	Polytrichum juniperinum	1	0	1	0	0	1	0	0	0	0	0	0	0	1	0	0	0	0
I	Primula daonensis	0	1	1	0	0	1	0	1	1	0	0	0	0	1	0	0	1	0
I	Sedum alpestre	1	1	1	0	0	1	0	1	1	0	0	0	0	1	1	0	0	0
I	Senecio incanus subsp. Carniolicus	1	1	1	0	0	1	0	-1	1	0	-1	-1	0	1	0	0	1	0
I	Stereocaulon alpinum	0	0	1	0	0	1	0	0	1	0	0	0	0	1	0	0	0	0
I	Tortula subulata	0	0	1	0	0	1	0	0	0	0	0	0	0	1	0	0	0	0
I	Veronica alpina	0	1	1	0	0	1	0	0	0	0	0	0	0	1	0	0	1	1
I	Cardamine resedifolia	1	1	1	0	0	1	0	0	1	0	0	0	0	1	0	1	1	0
I	Doronicum grandiflorum	1	1	1	0	0	1	0	1	1	0	0	0	0	1	1	1	1	1
I	Taraxacum alpestre	1	1	1	0	0	1	0	1	1	0	1	1	0	1	0	0	1	1
T	Agrostis rupestris	1	0	1	0	0	1	0	-1	1	0	0	1	0	0	0	0	0	0
T	Agrostis schraderana	1	0	1	0	0	1	0	-1	1	0	0	1	0	0	0	0	0	0
T	Anthoxanthum alpinum	0	1	1	0	0	1	0	-1	1	0	0	1	0	-1	0	0	0	0
T	Avenula versicolor	1	0	1	0	0	1	0	-1	0	0	0	1	0	0	0	0	0	0
T	Bartsia alpina	0	1	1	0	0	0	0	1	1	0	0	1	0	0	0	0	0	0
T	Coeloglossum viridis	0	1	1	0	0	0	0	0	1	0	0	0	0	1	1	0	1	1
T	Campanula scheuchzeri	0	1	1	0	0	0	0	-1	1	0	0	0	0	0	0	0	0	0
T	Carex curvula	1	0	1	0	0	1	0	-1	1	0	0	0	0	0	0	0	0	1
T	Carex sempervirens	1	0	1	0	0	1	0	-1	1	0	0	1	0	0	0	0	0	0
T	Elyna myosuroides	1	0	1	0	0	1	0	-1	0	0	0	1	0	0	0	0	0	1
T	Empetrum hermaphroditum	1	1	1	0	0	1	1	0	0	0	1	0	0	1	0	1	0	1
T	Euphrasia minima	0	1	1	0	0	0	0	1	0	0	0	0	0	1	0	0	1	0
T	Festuca nigrescens	1	0	1	0	0	1	0	-1	0	0	0	1	0	0	0	0	0	0
T	Gentiana kochiana	0	1	1	0	0	1	0	0	1	0	1	0	0	1	1	0	1	1
T	Gentiana punctata	0	1	1	0	0	1	0	-1	1	0	1	0	1	1	1	0	1	1
T	Gentianella germanica	0	1	1	0	0	0	0	0	1	0	1	0	0	1	0	0	1	1
T	Hieracium pilosella	0	1	1	0	0	1	0	-1	1	0	1	1	0	1	1	1	0	0
T	Homogyne alpina	0	1	1	0	0	1	0	-1	1	0	0	1	0	1	0	0	0	0
T	Huperzia selago	1	0	1	0	0	1	0	1	0	0	-1	-1	0	1	0	0	0	1
T	Juncus trifidus	1	0	1	0	0	1	0	0	1	0	0	0	0	0	0	0	0	0
T	Leontodon helveticus	0	1	1	0	0	1	0	0	1	0	1	1	0	1	1	0	0	1
T	Ligusticum mutellina	0	1	1	0	0	1	0	-1	1	0	1	1	0	1	0	0	0	1
T	Loiseleria procumbens	1	1	1	0	0	1	0	-1	0	0	0	0	0	1	1	0	1	1
T	Luzula lutea	1	0	1	0	0	1	0	-1	1	0	0	1	0	0	0	0	0	0
T	Nardus stricta	1	0	1	0	0	1	0	-1	1	0	0	1	0	0	0	0	0	1
T	Pedicularis kerneri	0	1	1	0	0	1	0	0	1	0	-1	-1	0	1	0	0	1	0
T	Pholia sp.	0	0	1	0	0	1	0	0	0	0	0	0	0	1	0	0	0	0
T	Phyteuma hemisphaericum	0	1	1	0	0	1	0	0	1	0	0	0	0	0	1	0	0	0
T	Pirola sp.	0	1	1	0	0	1	0	0	0	0	0	0	0	1	0	0	0	0
T	Polygonum viviparum	0	1	1	0	0	1	0	1	1	0	0	1	0	1	1	1	0	1
T	Polythricastrum alpinum	1	0	1	0	0	1	0	0	0	0	0	0	0	1	0	0	0	0
T	Potentilla aurea	0	1	1	0	0	1	0	-1	1	0	0	0	0	1	1	0	0	1
T	Primula glutinosa	0	1	1	0	0	1	0	0	0	0	0	0	0	1	0	0	1	0
T	Pulsatilla alpina	0	1	1	0	0	0	0	1	0	0	-1	-1	0	1	1	0	1	1
T	Ranunculus montanus	0	1	1	0	0	1	0	1	1	0	-1	-1	0	0	1	0	0	0
T	Rhododendrum ferrugineum	1	1	1	0	0	1	1	-1	1	0	-1	-1	0	1	1	1	1	1
T	Sagina saginoides	0	1	1	0	0	1	0	0	0	0	0	0	0	1	1	0	0	1
T	Salix helvetica	1	0	1	0	0	1	1	-1	1	1	0	0	1	0	1	0	0	1
T	Salix serpillifolia	1	0	1	0	0	1	1	-1	1	0	0	0	0	1	0	0	1	0
T	Selaginella selaginoides	0	0	1	0	0	1	0	1	1	0	0	0	0	1	1	0	0	0
T	Sibbaldia procumbens	1	1	1	0	0	1	0	-1	1	0	0	0	0	0	0	0	1	0
T	Soldanella pusilla	0	1	1	0	0	1	0	-1	1	0	0	0	0	0	1	0	1	0
T	Thymus sp.	1	1	1	0	0	1	1	1	1	0	0	1	0	1	1	1	0	1
T	Vaccinium mirtillus	1	1	1	0	0	1	1	-1	1	1	0	1	0	1	1	1	0	1
T	Vaccinium uliginosum	1	1	1	0	0	1	1	-1	1	1	0	1	0	1	1	1	0	1
T	Antennaria carpatica	1	1	1	0	0	1	0	0	1	0	0	0	0	0	0	1	1	0
T	Festuca halleri	1	0	1	0	0	1	0	-1	1	0	0	1	0	0	0	1	0	0
T	Hieracium glanduliferum	1	1	1	0	0	1	0	0	0	0	0	0	0	1	0	0	0	0
T	Oreochloa disticha	1	0	1	0	0	1	0	-1	0	0	0	1	0	0	0	0	0	0
T	Salix retusa	1	0	1	0	0	1	0	-1	1	0	0	0	0	0	0	1	0	0
T	Soldanella alpina	1	1	1	0	0	1	0	0	1	0	0	0	0	1	0	1	1	0
	Achillea moschata	1	1	1	0	0	1	0	1	0	0	1	0	0	1	0	1	0	1
	Achillea nana	1	1	1			1	0	1	1	0	1	0	0	1	0	0	0	1
	Alchemilla pentaphyllea	1	1	1			1	1	0	1	0	1	0	0	0	0	0	0	1
	Antennaria dioica	1	0	1			1	0	-1	1	0	0	1	0	1	1	1	0	1
	Cerastium alpinum	1	1	1			1	0	0	0	0	0	0	0	1	0	1	1	0
	Cirsium spinosissimum	1	1	1			1	0	-1	1	0	1	0	0	1	0	1	0	0
	Deschampsia caespitosa	1	0	1			1	0	1	1	0	0	0	0	1	1	1	0	0
	Epilobium angustifolium	1	1	1			1	0	-1	1	0	1	1	0	1	1	1	0	1
	Epilobium fleischeri	1	1	1			1	0	-1	1	0	1	0	0	1	0	1	1	1
	Erigeron alpinus	1	1	1			1	0	-1	1	0	0	1	0	1	1	0	0	0
	Gentiana nivalis	1	1	1			0	0	-1	1	0	1	0	0	1	0	1	1	1
	Gentiana verna	1	1	1			1	0	0	1	0	1	0	0	1	1	1	1	1
	Geum montanum	1	1	1			1	0	-1	1	0	1	0	0	1	1	1	0	1
	Hieracium staticifolium	1	1	1			1	0	0	1	0	0	0	0	1	0	0	1	1
	Juncus jacquinii	1	0	1			1	0	0	1	0	0	0	0	1	0	0	0	0
	Juniperus nana	1	0	1			1	1	-1	1	0	1	0	0	1	1	1	0	1
	Luzula sudetica	1	0	1			1	0	0	1	0	0	0	0	1	0	1	0	0
	Minuartia recurva	1	1	1			1	0	0	0	0	0	0	0	1	0	0	1	0
	Minuartia verna	1	1	1			1	0	0	0	0	0	0	0	1	0	1	1	0
	Myosotis alpestris	1	1	1			1	0	1	1	0	0	0	0	1	1	1	1	1
	Phleum rhaeticum	1	0	1			1	0	-1	1	0	0	1	0	1	0	1	0	0
	Salix foetida	1	0	1			1	1	-1	1	0	0	0	1	1	0	0	0	0
	Sempervivum arachnoideum	1	1	1			1	0	-1	0	0	0	0	0	1	1	1	1	1
	Sempervivum montanum	1	1	1			1	0	0	1	0	0	0	0	1	1	1	1	1
	Silene rupestris	1	1	1			1	0	0	1	0	0	0	0	0	0	1	0	0
	Trifolium alpinum	1	1	1			1	0	-1	1	0	1	1	0	1	1	1	0	1
	Trifolium badium	1	1	1			1	0	-1	1	0	1	1	0	1	0	0	0	1
	Trifolium pallescens	1	1	1			1	0	-1	1	0	0	1	0	1	0	1	0	0
	Trifolium thalii	1	1	1			1	0	0	1	0	0	1	0	1	0	1	0	0
	Trisetum spicatum	1	0	1			1	0	0	1	0	0	0	0	0	0	1	0	0
	Tussilago farfara	1	1	1			0	0	1	1	0	1	1	0	1	1	1	1	1
	Veronica bellidioides	1	1	1			1	0	-1	1	0	0	0	0	0	0	1	0	0
	Veronica fruticans	1	1	1			1	0	0	1	0	0	0	0	0	0	0	1	0
